# Supplementary material for: Text memorization: An effective strategy to improve Chinese EFL learners’ argumentative writing proficiency
Source: Front Psychol. 2023 Apr 4;14:1126194. doi: 10.3389/fpsyg.2023.1126194 (PMC10112396; doi:10.3389/fpsyg.2023.1126194)
Supplement: Supplementary file 2 [file Table_1.xlsx]

## Sheet: Sheet1
	test 1 (rater 1)	test 1 (rater 2)	test 2 (rater 1)	test 2 (rater 2)	test 3 (rater 1)	test 3 (rater 2)	test 4 (rater 1)	test 4 (rater 2)	test 5 (rater 1)	test 5 (rater 2)	test 6 (rater 1)	test 6 (rater 2)	test 7 (rater 1)	test 7 (rater 2)	seven tests Average	pre-test (rater 1)	pre-test (rater 2)	pre-test Average	post-test (rater 1)	post-test (rater 2)	post-test Average
student 1	68	80	83	73	35	46	90	95	36	50	50	62	99	98	69	6	10	8	14	13	14
student 2	45	55	60	65	96	86	96	95	70	65	93	82	95	85	78	15	13	14	9	12	11
student 3	99	99	95	96	100	100	98	99	99	98	99	100	99	97	98	13	14	14	14	16	15
student 4	55	40	70	65	84	94	70	75	82	74	90	84	95	90	76	9	11	10	11	10	11
student 5	92	97	93	86	95	90	96	95	93	90	96	91	97	92	93	10	13	12	12	13	13
student 6	98	98	99	99	100	100	99	99	95	98	100	100	100	100	99	13	13	13	14	11	13
student 7	90	95	78	87	88	78	70	76	87	78	45	30	45	30	70	10	7	9	13	9	11
student 8	35	48	98	98	30	50	99	99	55	40	5	20	20	35	52	6	4	5	8	6	7
student 9	98	98	98	99	92	96	94	88	98	95	99	99	99	98	97	16	14	15	16	16	16
student 10	84	95	93	87	92	88	90	95	65	75	68	77	70	85	83	6	7	7	12	13	13
student 11	70	82	94	88	97	99	97	98	87	94	78	68	87	95	88	4	6	5	5	7	6
student 12	99	99	98	98	95	90	88	94	93	97	87	95	96	89	94	7	11	9	8	12	10
student 13	99	99	100	100	95	88	99	99	100	100	100	100	99	99	98	7	8	8	15	13	14
student 14	100	100	99	99	99	99	100	100	99	100	100	99	99	98	99	17	15	16	19	18	19
student 15	99	98	97	97	90	95	92	95	40	55	97	99	82	93	88	11	14	13	12	11	12
student 16	90	96	85	92	96	88	92	82	87	78	95	87	90	80	88	13	9	11	14	13	14
student 17	88	73	82	73	75	86	82	73	40	53	87	78	78	68	74	8	12	10	11	12	12
student 18	100	100	99	99	99	97	99	99	72	83	100	100	60	40	89	11	11	11	13	12	13
student 19	100	100	85	93	100	100	100	100	100	100	100	100	96	90	97	15	11	13	10	14	12
student 20	35	50	74	60	70	82	75	70	80	70	78	88	70	80	70	6	10	8	12	12	12
student 21	50	35	94	88	95	86	83	92	76	68	78	68	65	80	76	8	10	9	8	12	10
student 22	78	68	92	83	87	77	86	92	85	73	70	82	75	60	79	12	10	11	9	11	10
student 23	99	100	98	98	99	99	98	98	72	81	93	96	98	95	95	14	16	15	15	13	14
student 24	89	96	93	91	95	89	96	95	88	94	98	95	88	95	93	11	8	10	14	12	13
student 25	86	96	89	96	82	90	90	92	85	80	68	78	92	83	86	9	13	11	13	7	10
student 26	96	88	98	97	45	30	68	77	25	10	55	40	15	35	56	7	5	6	7	9	8
student 27	75	64	97	97	80	88	80	86	50	40	84	91	90	96	80	5	4	5	10	14	12
student 28	93	97	86	92	90	95	77	70	68	77	71	86	65	50	80	14	10	12	11	12	12
student 29	68	77	99	98	78	68	68	76	63	75	100	98	68	78	80	9	10	10	13	9	11
student 30	99	99	98	99	99	99	98	99	98	97	100	100	98	96	99	15	17	16	19	19	19
student 31	84	92	98	98	72	83	76	70	68	76	77	86	65	77	80	14	10	12	13	11	12
student 32	98	97	98	98	98	99	94	96	98	99	92	97	78	89	95	13	11	12	15	13	14
student 33	100	100	89	77	45	55	77	68	52	40	40	55	90	82	69	13	9	11	8	12	10
